# Supplementary material for: Vaccination against HBV and HAV as Mode of Hepatitis Prevention among People Living with HIV—Data from ECEE Network Group
Source: Vaccines (Basel). 2023 May 14;11(5):980. doi: 10.3390/vaccines11050980 (PMC10222000; doi:10.3390/vaccines11050980)
Supplement: Supplementary file 1 [file vaccines-11-00980-s001.zip]

Archive with 1 entries (1 files):
- vaccines-2308398-supplementary.pdf
